# Supplementary material for: The Influence of Selected Meteorological Factors on the Prevalence and Course of Stroke
Source: Medicina (Kaunas). 2021 Nov 8;57(11):1216. doi: 10.3390/medicina57111216 (PMC8619234; doi:10.3390/medicina57111216)
Supplement: Supplementary file 1 [file medicina-57-01216-s001.zip]

Archive with 1 entries (1 files):
- medicina-1370781-supplementary.pdf
